# Supplementary material for: A regulatory module mediating temperature control of cell-cell communication facilitates tree bud dormancy release
Source: EMBO J. 2024 Oct 3;43(23):4. doi: 10.1038/s44318-024-00256-5 (PMC11612439; doi:10.1038/s44318-024-00256-5)
Supplement: Supplementary file 3 — Source data Fig. 1 [file 44318_2024_256_MOESM3_ESM.zip]

Archive with 3 entries (2 files):
- SD Figure 1/
- SD Figure 1/Figure 1.xlsx
- __MACOSX/SD Figure 1/._Figure 1.xlsx
