# Supplementary material for: A regulatory module mediating temperature control of cell-cell communication facilitates tree bud dormancy release
Source: EMBO J. 2024 Oct 3;43(23):4. doi: 10.1038/s44318-024-00256-5 (PMC11612439; doi:10.1038/s44318-024-00256-5)
Supplement: Supplementary file 3 — Source data Fig. 1 [file 44318_2024_256_MOESM3_ESM.zip › SD Figure 1/Figure 1.xlsx]

## Sheet: Fig. 1 
		Fig. 1		11WSD	2WC	5WC	2WLD
			1st	0.00403467	0.922316	1.52626	0.0945137
			2nd	0.00482028	0.802923	1.09177	0.104627
			3rd	0.00293315	0.90125	1.28046	0.122145
