# Supplementary material for: A regulatory module mediating temperature control of cell-cell communication facilitates tree bud dormancy release
Source: EMBO J. 2024 Oct 3;43(23):4. doi: 10.1038/s44318-024-00256-5 (PMC11612439; doi:10.1038/s44318-024-00256-5)
Supplement: Supplementary file 4 — Source data Fig. 2 [file 44318_2024_256_MOESM4_ESM.zip]

Archive with 32 entries (27 files):
- SD Figure 2/
- SD Figure 2/1. Fig 2A-C/
- __MACOSX/SD Figure 2/._1. Fig 2A-C
- SD Figure 2/.DS_Store
- __MACOSX/SD Figure 2/._.DS_Store
- SD Figure 2/Fig. 2D-E.xlsx
- __MACOSX/SD Figure 2/._Fig. 2D-E.xlsx
- SD Figure 2/1. Fig 2A-C/.DS_Store
- __MACOSX/SD Figure 2/1. Fig 2A-C/._.DS_Store
- SD Figure 2/1. Fig 2A-C/A/
- SD Figure 2/1. Fig 2A-C/C/
- SD Figure 2/1. Fig 2A-C/B/
- SD Figure 2/1. Fig 2A-C/A/.DS_Store
- __MACOSX/SD Figure 2/1. Fig 2A-C/A/._.DS_Store
- SD Figure 2/1. Fig 2A-C/A/1. 2A-WT.JPG
- __MACOSX/SD Figure 2/1. Fig 2A-C/A/._1. 2A-WT.JPG
- SD Figure 2/1. Fig 2A-C/A/3. 2A-LIM1oe-L7.JPG
- __MACOSX/SD Figure 2/1. Fig 2A-C/A/._3. 2A-LIM1oe-L7.JPG
- SD Figure 2/1. Fig 2A-C/A/2. 2A-LIM1oe-L6.JPG
- __MACOSX/SD Figure 2/1. Fig 2A-C/A/._2. 2A-LIM1oe-L6.JPG
- SD Figure 2/1. Fig 2A-C/C/1. 2C-WT.JPG
- __MACOSX/SD Figure 2/1. Fig 2A-C/C/._1. 2C-WT.JPG
- SD Figure 2/1. Fig 2A-C/C/3. 2C-LIM1oe-L7.JPG
- __MACOSX/SD Figure 2/1. Fig 2A-C/C/._3. 2C-LIM1oe-L7.JPG
- SD Figure 2/1. Fig 2A-C/C/2 .2C-LIM1oe-L6.JPG
- __MACOSX/SD Figure 2/1. Fig 2A-C/C/._2 .2C-LIM1oe-L6.JPG
- SD Figure 2/1. Fig 2A-C/B/3. 2B-LIM1-RNAi-L6.JPG
- __MACOSX/SD Figure 2/1. Fig 2A-C/B/._3. 2B-LIM1-RNAi-L6.JPG
- SD Figure 2/1. Fig 2A-C/B/2. 2B-LIM1-RNAi-L2.JPG
- __MACOSX/SD Figure 2/1. Fig 2A-C/B/._2. 2B-LIM1-RNAi-L2.JPG
- SD Figure 2/1. Fig 2A-C/B/1. 2B-WT.JPG
- __MACOSX/SD Figure 2/1. Fig 2A-C/B/._1. 2B-WT.JPG
