# Supplementary material for: A regulatory module mediating temperature control of cell-cell communication facilitates tree bud dormancy release
Source: EMBO J. 2024 Oct 3;43(23):4. doi: 10.1038/s44318-024-00256-5 (PMC11612439; doi:10.1038/s44318-024-00256-5)
Supplement: Supplementary file 4 — Source data Fig. 2 [file 44318_2024_256_MOESM4_ESM.zip › SD Figure 2/Fig. 2D-E.xlsx]

## Sheet: Fig. 2D & E
						LIM1ox					LIM1-RNAi
				Fig. 2D	WT	Line 6	Line 7		Fig. 2E	WT	Line 2	Line 6
					1.02083	0.583333	0.583333			0.976744	1.44186	1.2093
					1.06944	0.583333	0.583333			1.02326	1.48837	1.30233
					1.02083	0.583333	0.875			0.976744	1.30233	1.34884
					1.06944	0.534722	0.777778			1.02326	1.34884	1.44186
					0.826389		0.534722
					0.875		0.534722
					1.11806		0.583333
