# Supplementary material for: A regulatory module mediating temperature control of cell-cell communication facilitates tree bud dormancy release
Source: EMBO J. 2024 Oct 3;43(23):4. doi: 10.1038/s44318-024-00256-5 (PMC11612439; doi:10.1038/s44318-024-00256-5)
Supplement: Supplementary file 5 — Source data Fig. 3 [file 44318_2024_256_MOESM5_ESM.zip]

Archive with 15 entries (13 files):
- SD Figure 3/
- SD Figure 3/.DS_Store
- __MACOSX/SD Figure 3/._.DS_Store
- SD Figure 3/Fig 3E/
- __MACOSX/SD Figure 3/._Fig 3E
- SD Figure 3/Fig 3A-D.xlsx
- __MACOSX/SD Figure 3/._Fig 3A-D.xlsx
- SD Figure 3/Fig 3E/2. LIM1oe on FT1oe_1W.JPG
- __MACOSX/SD Figure 3/Fig 3E/._2. LIM1oe on FT1oe_1W.JPG
- SD Figure 3/Fig 3E/3. WT on FT1oe_5W.JPG
- __MACOSX/SD Figure 3/Fig 3E/._3. WT on FT1oe_5W.JPG
- SD Figure 3/Fig 3E/4. LIM1oe on FT1oe_5W.JPG
- __MACOSX/SD Figure 3/Fig 3E/._4. LIM1oe on FT1oe_5W.JPG
- SD Figure 3/Fig 3E/1. WT on FT1oe_1W.JPG
- __MACOSX/SD Figure 3/Fig 3E/._1. WT on FT1oe_1W.JPG
