# Supplementary material for: A regulatory module mediating temperature control of cell-cell communication facilitates tree bud dormancy release
Source: EMBO J. 2024 Oct 3;43(23):4. doi: 10.1038/s44318-024-00256-5 (PMC11612439; doi:10.1038/s44318-024-00256-5)
Supplement: Supplementary file 5 — Source data Fig. 3 [file 44318_2024_256_MOESM5_ESM.zip › SD Figure 3/Fig 3A-D.xlsx]

## Sheet: Fig. 3A-D
		11WSD				5WC				11WSD				5WC
	Fig. 3A	T89	LIM1oe		Fig. 3B	T89	LIM1oe		Fig. 3C	T89	LIM1-RNAi		Fig. 3D	T89	LIM1-RNAi
		160.792	97.8449			96.9834	34.5628			108.75	175.984			113.09	106.383
		164.848	105.937			82.6797	79.2869			103.759	126.404			98.4083	126.682
		182.317	93.0946			90.6887	81.9675			167.506	185.429			136.472	126.013
		159.456	77.6182			77.6267	30.7054			58.9186	150.104			68.3189	116.092
		129.08	37.2032			85.2474	76.2123			60.6545	160.859			58.165	94.3697
		136.565	38.3308			77.7917	74.1569			126.174	136.078			79.209	102.983
		125.876	43.9691			76.5374	76.4377			60.4275	134.088			82.4209	107.901
		131.297	35.7684			74.0119	77.1019			63.7346	173.879			66.3088	116.461
		141.903	81.1447			88.638	84.4949			66.1964	161.434			73.8953	98.1459
		145.161	83.0578			120.583	32.206			71.1253	182.631			77.2658	99.6755
		140.76	94.0056			84.9091	72.5412			74.0023	181.776			71.7263	88.8912
		138.542	36.771			117.769	74.3606			87.111	175.675			71.6936	121.763
		133.301	89.9968			113.027	75.9853			125.481	164.555			72.119	120.475
		132.377	75.7551			115.458	32.4196			125.388	161.909			78.4	118.382
		134.307	109.228			85.8535	78.2105			127.574	161.244			70.827	104.014
		132.688	84.3096			75.5909	74.7867			71.0477	157.873			67.9699	95.3166
		119.518	122.806			74.15	78.3868			98.6293	143.001			66.4393	90.4899
		125.407	36.5973			77.15	80.088			90.3158	153.731			65.9958	90.0043
		118.683	37.8513			88.1822	86.027			101.91	147.46			63.2766	88.1973
		128.778	32.0614			87.5263	77.6591			110.262	145.511			64.5302	91.9331
		128.187	33.5933			86.703	71.2517			128.697	148.061			66.7838	92.2152
		131.652	77.0785			88.0918	79.2023			124.644	156.962			60.2602	102.4
		137.026	93.216			85.8817	32.5518			132.069	125.818			64.8061	92.0934
		119.755	66.3694			79.1951	72.5883			116.947	172.818			58.5501	108.845
		120.643	82.1154			78.5859	74.7023			126.611	143.571			61.8245	130.449
		125.544	74.6296			79.9768	71.3036			112.989	176.865			66.3653	136.12
		137.75	33.5348			86.3	30.981			110.975	172.25			67.8545	141.688
		116.108	31.149			78.6059	69.6605			146.111	139.708			65.5664	132.901
		110.638	34.2537			72.85	60.9625			122.22	147.923			74.4667	124.882
		116.746	31.5336			71.85	59.5936			149.87	136.929			71.2692	133.534
		117.437	103.596			79.5496	61.4918			111.008	141.321			76.3396	146.52
		109.444	78.071			103.631	55.806			147.25	134.179			77.6345	164.333
		106.924	63.7934			105.685	55.6944			127.385	138.308			79.7647	150.867
		116.542	68.9753			100.829	60.617			106.391	136.958			81.4369	128.022
		106.746	85.561			80.4404	59.1026			164.557	138.583			87.1538	110.183
		117.664	102.83			82.339	58.9751			144.437	146.256			96.4085	114.277
		111.861	88.7606			99.7584	59.1662			127.875	156.422			82.6859	100.145
		119.624	73.9092			101.146	67.4678			141.72	188.053			78.2562	117.09
		111.689	62.1947			102.198	61.3248			128.145	190.429			117.938	109.889
		122.612	79.3381			95.548	60.7368			94.8896	158.046			131.99	100.636
		128.397	76.9453			88.25	68.9689			96.8123	175.081			67.1736	103.833
		116.615	72.9873			113.561	60.5396			134.758	163.428			68.2813	103.864
		110.842	85.8289			99.0475	59.94			137.377	183.559			72.0736	118.5
		102.046	123.747			102.294	68.0455			145.031	152.333			76.0153	115.581
		107.88	83.7418			101.227	60.0579			137.876	164.265			80.8198	120.493
		91.232	130.111			98.9024	69.5288			129.049	135.5			76.4278	94.94
		103.59	88.8177			76.1	32.0178			130.559	163.206			70.0339	124.893
		116.11	76.7723			77.125	64.0028			146.397	175.37			77.7974	116.191
		109.029	75.3791			90.25	60.5596			144.806	172.323			116.867	131.471
		109.775	76.5517			102.995	63.3546			148.614	172.139			124.893	127.919
		108.416	76.9317			102.255	59.7432
		106.625	73.0571			100.945	59.5489
		111.631	77.7048			102.914	58.0455
		111.03	75.6688			106.805	55.7652
		109.243	78.0379			98.7995	66.4119
		102.371	78.9121			86.099	63.8901
		103.576	80.3193			89.674	32.4618
		111.493	72.277			84.0456	67.0383
		122.001	88.6171			92.1289	65.3163
		110.419	126.5			86.8166	89.78
		111.495	64.6803			81.8591	31.6269
						88.8474	34.2805
