# Supplementary material for: A regulatory module mediating temperature control of cell-cell communication facilitates tree bud dormancy release
Source: EMBO J. 2024 Oct 3;43(23):4. doi: 10.1038/s44318-024-00256-5 (PMC11612439; doi:10.1038/s44318-024-00256-5)
Supplement: Supplementary file 6 — Source data Fig. 4 [file 44318_2024_256_MOESM6_ESM.zip]

Archive with 9 entries (7 files):
- SD Figure 4/
- SD Figure 4/.DS_Store
- __MACOSX/SD Figure 4/._.DS_Store
- SD Figure 4/Fig 4C/
- __MACOSX/SD Figure 4/._Fig 4C
- SD Figure 4/Fig 4A, B and D.xlsx
- __MACOSX/SD Figure 4/._Fig 4A, B and D.xlsx
- SD Figure 4/Fig 4C/Fig 4C.pptx
- __MACOSX/SD Figure 4/Fig 4C/._Fig 4C.pptx
