# Supplementary material for: A regulatory module mediating temperature control of cell-cell communication facilitates tree bud dormancy release
Source: EMBO J. 2024 Oct 3;43(23):4. doi: 10.1038/s44318-024-00256-5 (PMC11612439; doi:10.1038/s44318-024-00256-5)
Supplement: Supplementary file 6 — Source data Fig. 4 [file 44318_2024_256_MOESM6_ESM.zip › SD Figure 4/Fig 4A, B and D.xlsx]

## Sheet: Fig. 4A, B & D
			Fig. 4A		FT1 expression in WT, LIM1ox and LIM1-RNAi						Fig. 4B		GA20ox1 expression in WT, LIM1ox and LIM1-RNAi						Fig. 4D		WT	Myc:LIM1
																				1st	0.00012	0.00072
																				2nd	0.00012	0.00066
						11WSD	2WC	5WC	2WLD					11WSD	2WC	5WC	2WLD			3rd	9e-05	0.00058
				WT	1st	0.000203879	0.0116516	0.0401071	0.0987552			WT	1st	0.0622119	1.06683	1.32869	1.2283
					2nd	0.00023637	0.0126329	0.034594	0.152477				2nd	0.0523137	1.28343	1.38511	1.25411
					3rd	0.000878096	0.0065847	0.0605107	0.0644058				3rd	0.0379436	0.735433	1.93187	0.750886
				LIM1oe	1st	0.0170589	0.0247459	0.120185	0.00472108			LIM1oe	1st	0.286512	1.81085	2.16345	1.67791
					2nd	0.00250669	0.0334929	0.0746697	0.000874048				2nd	0.248273	1.33793	2.1785	1.34723
					3rd	0.00186924	0.0138882	0.141938	0.000932463				3rd	0.412748	1.23114	1.76541	2.2974
				LIM1-RNAi	1st	0.000212537	0.00343216	0.0433848	0.069992			LIM1-RNAi	1st	0.0476956	0.515246	1.28937	0.351111
					2nd	0.000461942	0.00519018	0.018157	0.125				2nd	0.0953912	0.383332	0.965936	0.545884
					3rd	0.000660876	0.0066305	0.0249757	0.127922				3rd	0.0326524	0.647671	1.08172	0.434271
