# Supplementary material for: A regulatory module mediating temperature control of cell-cell communication facilitates tree bud dormancy release
Source: EMBO J. 2024 Oct 3;43(23):4. doi: 10.1038/s44318-024-00256-5 (PMC11612439; doi:10.1038/s44318-024-00256-5)
Supplement: Supplementary file 7 — Source data Fig. 5 [file 44318_2024_256_MOESM7_ESM.zip › SD Figure 5/Fig 5A-D.xlsx]

## Sheet: Fig. 5A-D
			11WSD				5WC				11WSD				5WC
		Fig. 5A	T89	GA20oxoe		Fig. 5B	T89	GA20oxoe		Fig. 5C	T89	GA2oxoe		Fig. 5D	T89	GA2oxoe
			99.6473	79.4197			119.036	76.7116			160.792	143.865			96.9834	155.751
			133.415	71.9122			106.01	47.1994			164.848	137.264			82.6797	158.575
			144.965	65.0886			106.395	74.4035			182.317	136.356			90.6887	146.651
			155.71	70.8834			108.352	61.3732			159.456	137			77.6267	155.002
			144.876	72.2586			103.286	58.0506			129.08	136.121			85.2474	116.325
			152.291	69.5332			98.4846	68.9614			136.565	148.009			77.7917	117.156
			127.127	69.3466			95.4235	65.0819			125.876	151.429			76.5374	121.113
			123.039	79.6793			107.749	40.804			131.297	134.796			74.0119	117.002
			154.22	69.7556			95.5589	45.5891			141.903	140.758			88.638	116.119
			132.016	74.8168			105.179	43.7597			145.161	142.086			120.583	119.918
			147.834	91.433			110.37	46.1253			140.76	145.711			84.9091	110.331
			89.9457	92.5794			117.118	89.5994			138.542	163.009			117.769	117.648
			149.081	103.271			101.18	45.0091			133.301	168.135			113.027	140.426
			140.949	95.7179			98.214	44.4102			132.377	152.265			115.458	148.755
			139.599	96.0905			92.4496	50.7086			134.307	181.373			85.8535	143.895
			152.55	87.6479			98.2497	103.016			132.688	167.636			75.5909	137.162
			128.984	100.999			127.237	48.2763			119.518	168.768			74.15	151.328
			164.751	110.529			104.142	40.699			125.407	161.26			77.15	177.04
			148.334	114.859			94.9403	76.5277			118.683	170.559			88.1822	142.954
			146.472	114.25			99.0027	87.1266			128.778	174.276			87.5263	150.037
			169.963	104.058			101.356	48.6436			128.187	168.593			86.703	142.987
			149.546	119.034			105.614	108.072			131.652	173.96			88.0918	172.364
			171.17	121.955			101.563	45.0935			137.026	183.594			85.8817	170.826
			163.823	155.765			98.4856	90.8006			119.755	174.901			79.1951	115.782
			179.083	128.066			125.068	92.8433			120.643	176.379			78.5859	118.281
			172.001	76.6461			119.613	86.4801			125.544	176.219			79.9768	111.813
			144.091	80.1754			62.5558	49.8618			137.75	180.7			86.3	114.404
			87.8536	80.593			60.5947	78.6984			116.108	184.145			78.6059	121.739
			192.909	84.1988			89.8393	62.8004			110.638	188.589			72.85	120.806
			99.1661	86.2778			83.5424	71.0218			116.746	181.011			71.85	113.525
			133.16	93.7626			83.9098	79.9518			117.437	174.212			79.5496	117.227
			132.499	88.7583			41.4804	77.5654			109.444	176.693			103.631	117.114
			138.263	83.4529			82.4441	77.834			106.924	166.694			105.685	116.54
			118.749	89.6396			46.6848	77.1343			116.542	174.456			100.829	116.668
			144.218	84.8603			84.9501	74.0736			106.746	170.856			80.4404	115.549
			156.992	95.2693			99.477	72.157			117.664	173.356			82.339	136.622
			140.71	94.4869			82.6471	68.6898			111.861	179.748			99.7584	149.115
			153.881	90.4836			123.182	42.2124			119.624	173.561			101.146	145.378
			121.796	92.1228			91.1188	84.4612			111.689	191.608			102.198	139.766
			164.367	94.4329			107.959	72.795			122.612	197.352			95.548	149.702
			99.9693	91.2556			118.9	45.5121			128.397	208.757			88.25	142.177
			129.091	94.025			112.444	48.7654			116.615	204.629			113.561	148.92
			169.502	94.1891			93.7582	43.991			110.842	194.955			99.0475	143.656
			156.239	93.071			80.1344	47.2302			102.046	196.816			102.294	142.959
			95.4028	91.2574			93.768	44.1148			107.88	189.267			101.227	150.141
			185.215	90.4792			84.2313	64.4194			91.232	168.647			98.9024	144.751
			101.582	92.371			52.6251	57.6848			103.59	181.376			76.1	152.741
			180.504	94.3713			55.4041	73.2021			116.11	166.071			77.125	146.739
			183.269	93.7681			102.27	57.0505			109.029	174.095			90.25	152.415
			164.04	90.0597			107.531	59.2373			109.775	161.345			102.995	151.013
			174.773	90.2361			105.523	68.8384			108.416	168.895			102.255	141.566
			158.274	87.8581			94.0783	65.2486			106.625	187.768			100.945	148.344
			181.264	92.7166			105.122	76.0431			111.631	185.917			102.914	153.074
			171.553	88.7957							111.03	188.456			106.805	151.924
			160.842	87.1519							109.243	171.956			98.7995	153.599
			169.769	91.5714							102.371	199.01			86.099	153.083
			167.99	90.1406							103.576	188.891			89.674	149.806
			163.441	90.5759							111.493	192.437			84.0456	143.406
			119.799	90.2308							122.001	191.112			92.1289	106.48
			144.616	88.4314							110.419	193.793			86.8166	110.17
			161.892	90.6294							111.495	198.952			81.8591	106.45
			123.384	87.9457											88.8474	131.534
