# Supplementary material for: A regulatory module mediating temperature control of cell-cell communication facilitates tree bud dormancy release
Source: EMBO J. 2024 Oct 3;43(23):4. doi: 10.1038/s44318-024-00256-5 (PMC11612439; doi:10.1038/s44318-024-00256-5)
Supplement: Supplementary file 8 — Source data Fig. 6 [file 44318_2024_256_MOESM8_ESM.zip]

Archive with 34 entries (29 files):
- SD Figure 6/
- SD Figure 6/.DS_Store
- __MACOSX/SD Figure 6/._.DS_Store
- SD Figure 6/Fig 6A-C/
- __MACOSX/SD Figure 6/._Fig 6A-C
- SD Figure 6/Fig 6A-C/.DS_Store
- __MACOSX/SD Figure 6/Fig 6A-C/._.DS_Store
- SD Figure 6/Fig 6A-C/A/
- SD Figure 6/Fig 6A-C/C/
- SD Figure 6/Fig 6A-C/B/
- SD Figure 6/Fig 6A-C/A/2. 6A-LIM1oe.JPG
- __MACOSX/SD Figure 6/Fig 6A-C/A/._2. 6A-LIM1oe.JPG
- SD Figure 6/Fig 6A-C/A/3. 6A-LIM1oe-ft1-3.JPG
- __MACOSX/SD Figure 6/Fig 6A-C/A/._3. 6A-LIM1oe-ft1-3.JPG
- SD Figure 6/Fig 6A-C/A/1. 6A-WT.JPG
- __MACOSX/SD Figure 6/Fig 6A-C/A/._1. 6A-WT.JPG
- SD Figure 6/Fig 6A-C/A/4. 6A-LIM1oe-ft1-6.JPG
- __MACOSX/SD Figure 6/Fig 6A-C/A/._4. 6A-LIM1oe-ft1-6.JPG
- SD Figure 6/Fig 6A-C/C/2. 6C-Mock_LD.jpg
- __MACOSX/SD Figure 6/Fig 6A-C/C/._2. 6C-Mock_LD.jpg
- SD Figure 6/Fig 6A-C/C/4. 6C-PAC_LD.JPG
- __MACOSX/SD Figure 6/Fig 6A-C/C/._4. 6C-PAC_LD.JPG
- SD Figure 6/Fig 6A-C/C/3. 6C-PAC_SD.JPG
- __MACOSX/SD Figure 6/Fig 6A-C/C/._3. 6C-PAC_SD.JPG
- SD Figure 6/Fig 6A-C/C/1. 6C-Mock_SD.JPG
- __MACOSX/SD Figure 6/Fig 6A-C/C/._1. 6C-Mock_SD.JPG
- SD Figure 6/Fig 6A-C/B/4. 6B-LIM1oe-GA2oxoe-6.JPG
- __MACOSX/SD Figure 6/Fig 6A-C/B/._4. 6B-LIM1oe-GA2oxoe-6.JPG
- SD Figure 6/Fig 6A-C/B/1. 6B-WT.JPG
- __MACOSX/SD Figure 6/Fig 6A-C/B/._1. 6B-WT.JPG
- SD Figure 6/Fig 6A-C/B/3. 6B-LIM1oe-GA2oxoe-2.JPG
- __MACOSX/SD Figure 6/Fig 6A-C/B/._3. 6B-LIM1oe-GA2oxoe-2.JPG
- SD Figure 6/Fig 6A-C/B/2. 6B-LIM1oe.JPG
- __MACOSX/SD Figure 6/Fig 6A-C/B/._2. 6B-LIM1oe.JPG
