# Supplementary material for: A regulatory module mediating temperature control of cell-cell communication facilitates tree bud dormancy release
Source: EMBO J. 2024 Oct 3;43(23):4. doi: 10.1038/s44318-024-00256-5 (PMC11612439; doi:10.1038/s44318-024-00256-5)
Supplement: Supplementary file 9 — Source data Fig. 7 [file 44318_2024_256_MOESM9_ESM.zip › SD Figure 7/Fig 7C.xlsx]

## Sheet: Fig. 7C
							11WSD		5WC
							WT	GA20oxoe	WT	GA20oxoe
						1st	1.14633	0.0174559	9.04816	3.07629
						2nd	0.470351	0.0182255	6.71645	3.14772
						3rd	0.387451	0.0497097	5.48986	2.61923
